# Supplementary material for: Metabolic potential of uncultured bacteria and archaea associated with petroleum seepage in deep-sea sediments
Source: Nat Commun. 2019 Apr 18;10:1816. doi: 10.1038/s41467-019-09747-0 (PMC6472368; doi:10.1038/s41467-019-09747-0)
Supplement: Supplementary file 7 — Supplementary Data 4 [file 41467_2019_9747_MOESM7_ESM.xlsx]

## Sheet: _xltb_storage_
XL Toolbox Settings
	export_preset	<?xml version="1.0" encoding="utf-16"?>_x000D_ <Preset xmlns:xsd="http://www.w3.org/2001/XMLSchema" xmlns:xsi="http://www.w3.org/2001/XMLSchema-instance">_x000D_ <Name>Tiff, 300 dpi, Black &amp; white, Transparent canvas</Name>_x000D_ <Dpi>300</Dpi>_x000D_ <FileType>Tiff</FileType>_x000D_ <ColorSpace>Monochrome</ColorSpace>_x000D_ <Transparency>TransparentCanvas</Transparency>_x000D_ <UseColorPro…
	export_path	C:\Users\Xiyang Dong\Desktop\1111.png

## Sheet: Title
Supplementary Data 4
Functional analysis of archaeal and bacterial MAGs. Presence/absence of genes are listed as: Presence: >1 (red), Absence: 0 (no color).

## Sheet: hydrogen metabolism
Bin Id	Taxonomy	FeFe hydrogenase			Ni-Fe Hydrogenase
		Group C1	Group B1/B3	Group A	Group 1a	Group 1b	Group 1c	Group 1h	Group 2a	Group 2b	Group 3a	Group 3b	Group 3c	Group 3d	Group 4d	Group 4g
E26_bin1	Euryarchaeota; Hadesarchaea	0	0	0	0	0	0	0	0	0	0	0	0	0	0	0
E26_bin16	Chloroflexi; Dehalococcoidia	0	0	0	0	0	0	0	0	0	0	0	1	0	0	0
E26_bin20	Gammaproteobacteria	0	0	0	0	0	0	0	0	0	0	0	0	0	0	0
E26_bin21	Aminicenantes	0	0	0	0	0	0	0	0	0	0	1	0	0	0	0
E26_bin22	TACK; Bathyarchaeota	0	0	0	0	0	0	0	0	0	0	0	1	0	0	0
E26_bin3	Microgenomates (OP11); Woesebacteria	0	0	0	0	0	0	0	0	0	0	0	0	0	0	0
E26_bin4	TACK; Bathyarchaeota	0	0	0	0	0	0	0	0	0	0	0	0	0	0	0
E26_bin6	Aerophobetes	0	0	0	0	0	0	0	0	0	0	0	0	0	0	0
E26_bin7	Chloroflexi; Anaerolineales	0	0	0	0	0	0	0	0	0	0	1	0	0	0	0
E29_bin11	Aminicenantes	0	0	0	0	0	0	0	0	0	0	1	0	0	0	0
E29_bin14	Stahlbacteria	0	0	1	0	0	0	0	0	0	0	0	0	0	0	0
E29_bin15	Chloroflexi; Dehalococcoidia	0	0	0	0	0	0	0	0	0	0	0	2	0	0	0
E29_bin16	Chloroflexi; Anaerolineales	0	0	0	0	0	0	0	0	0	0	1	0	1	0	0
E29_bin17	Zixibacteria	0	0	0	0	0	0	0	0	0	0	0	0	0	0	0
E29_bin18	Deltaproteobacteria; Desulfobacteraceae	0	0	0	0	0	0	0	0	0	0	0	0	0	0	0
E29_bin2	Chloroflexi; Dehalococcoidia	0	0	0	0	0	0	0	0	0	0	1	0	0	0	0
E29_bin24	Chloroflexi; Anaerolineales	0	0	0	0	0	0	0	0	0	0	0	1	0	0	0
E29_bin25	Aerophobetes	0	0	0	0	0	0	0	0	0	0	0	0	0	0	0
E29_bin28	Aerophobetes	0	0	0	0	0	0	0	0	0	0	1	0	0	0	0
E29_bin29	Epsilonproteobacteria; Sulfurovum	0	0	0	0	2	0	0	0	0	0	0	0	0	0	0
E29_bin3	Chloroflexi; Dehalococcoidia	0	0	0	0	0	0	0	0	0	0	0	0	0	0	0
E29_bin30	Euryarchaeota; Thermoplasmata; Methanomassiliicoccales	0	0	0	0	0	0	0	0	0	0	0	1	0	0	0
E29_bin31	Patescibacteria; Nealsonbacteria	0	0	0	0	0	0	0	0	0	0	0	0	0	0	0
E29_bin35	Chloroflexi; Anaerolineales	0	0	0	0	0	0	0	0	0	0	1	0	0	0	0
E29_bin36	TA06	0	0	0	0	0	0	0	0	0	0	1	1	0	0	0
E29_bin39	TACK; Bathyarchaeota	0	0	0	0	0	0	1	0	0	0	0	0	0	0	0
E29_bin42	Chloroflexi; Dehalococcoidia	0	0	1	0	0	0	0	0	0	0	0	0	1	0	0
E29_bin43	Cloacimonetes	0	0	0	0	0	0	0	0	0	0	1	1	0	0	0
E29_bin44	Chloroflexi; Dehalococcoidia	0	0	1	0	0	0	0	0	0	0	0	0	0	0	0
E29_bin46	Asgard; Heimdallarchaeota	0	0	0	0	0	0	0	0	0	0	1	1	0	0	0
E29_bin47	Aminicenantes	1	0	0	0	0	0	0	0	0	0	1	1	0	0	0
E29_bin49	Zixibacteria	1	0	0	0	0	0	0	0	0	0	0	0	0	0	0
E29_bin5	Deltaproteobacteria; Desulfobacteraceae	0	0	0	0	0	0	0	0	0	0	1	1	0	0	0
E29_bin50	Stahlbacteria	1	0	0	0	0	0	0	0	0	0	0	0	0	0	0
E29_bin52	Aerophobetes	0	0	0	1	0	0	0	0	0	0	0	0	0	0	0
E29_bin53	TACK; Bathyarchaeota	0	0	0	0	0	0	0	0	0	0	0	2	0	0	1
E29_bin54	Chloroflexi; Dehalococcoidia	0	0	0	0	0	0	0	0	0	0	0	2	1	0	0
E29_bin60	TACK; Bathyarchaeota	0	0	0	0	0	0	0	0	0	0	0	2	0	0	0
E29_bin63	Asgard; Lokiarchaeota	0	0	0	0	0	0	0	0	0	0	0	0	0	0	0
E29_bin65	Deltaproteobacteria; Desulfobacteraceae	0	0	0	0	0	0	0	0	0	0	0	0	0	0	0
E29_bin7	Actinobacteria	0	0	0	0	0	0	0	0	0	0	0	0	0	0	0
E29_bin73	Chloroflexi; Dehalococcoidia	0	0	0	0	0	0	0	0	0	0	0	1	0	0	0
E29_bin74	Aminicenantes	0	0	0	0	0	0	0	0	0	0	1	1	0	0	0
E29_bin75	Chloroflexi; Dehalococcoidia	0	0	0	0	0	0	0	0	0	0	0	0	0	0	0
E29_bin77	Actinobacteria	0	0	0	1	0	0	0	0	0	0	0	0	0	0	1
E29_bin78	Aerophobetes	0	0	0	0	0	0	0	1	0	0	2	0	0	0	0
E44_bin10	Chloroflexi; Dehalococcoidia	0	0	0	0	0	0	0	0	0	0	0	1	0	0	0
E44_bin17	Dependentiae	0	0	0	0	0	0	0	0	0	0	0	0	0	0	0
E44_bin18	TA06	0	0	1	0	0	0	0	0	0	0	1	1	0	0	0
E44_bin20	Elusimicrobia	0	0	0	1	0	0	0	0	0	0	0	0	0	0	0
E44_bin24	Chloroflexi; Anaerolineales	0	0	0	0	0	0	0	0	0	0	1	0	0	0	0
E44_bin26	Chloroflexi; Dehalococcoidia	0	0	0	1	0	0	0	0	0	0	0	1	0	0	0
E44_bin27	Chloroflexi; Dehalococcoidia	0	0	0	0	0	0	0	0	0	0	0	1	0	0	0
E44_bin29	Chloroflexi; Dehalococcoidia	0	0	0	0	0	0	0	0	0	0	0	0	0	0	0
E44_bin3	Aerophobetes	0	0	0	1	0	0	0	0	1	0	3	0	0	0	0
E44_bin32	Chloroflexi; Anaerolineales	0	0	0	0	0	0	0	0	0	0	1	0	0	0	0
E44_bin34	Asgard; Heimdallarchaeota	0	0	0	0	0	0	0	0	0	0	1	1	0	0	1
E44_bin36	Stahlbacteria	0	0	0	0	0	0	0	0	0	0	0	0	0	0	0
E44_bin39	Planctomycetes	0	0	0	0	0	0	0	0	0	0	0	0	0	0	0
E44_bin4	TACK; Bathyarchaeota	0	0	0	0	0	0	0	0	0	0	0	1	0	0	1
E44_bin43	TACK; Bathyarchaeota	0	0	0	0	0	0	0	0	0	0	0	1	0	0	0
E44_bin46	Chloroflexi; Dehalococcoidia	0	0	0	0	0	0	0	0	0	0	0	1	1	0	0
E44_bin49	Aminicenantes	0	0	0	0	0	0	0	0	0	0	1	1	0	0	0
E44_bin5	Actinobacteria	0	0	0	0	0	0	0	0	0	0	2	0	0	0	0
E44_bin50	Cloacimonetes	0	0	0	0	0	0	0	0	0	0	1	0	0	0	0
E44_bin52	Dependentiae	0	0	0	0	0	0	0	0	0	0	0	0	0	0	0
E44_bin54	Euryarchaeota; Hadesarchaea	0	0	0	0	0	0	0	0	0	0	0	0	0	0	0
E44_bin56	Chloroflexi; Dehalococcoidia	0	0	0	0	0	0	0	0	0	0	0	0	0	0	0
E44_bin6	Asgard;Thorarchaeota	0	0	0	0	0	0	0	0	0	0	0	1	0	0	0
E44_bin65	Atribacteria	0	0	0	0	0	0	0	0	0	0	0	1	0	1	0
E44_bin7	Aerophobetes	0	0	0	0	0	0	0	0	0	0	0	0	0	0	0
E44_bin74	Patescibacteria; undefined	0	0	0	0	0	0	0	0	0	0	0	0	0	0	0
E44_bin77	Asgard; Thorarchaeota	0	0	0	0	0	0	0	0	0	0	1	0	0	0	0
E44_bin80	Cloacimonetes	0	0	0	0	0	0	0	0	0	0	1	0	0	0	0
E44_bin81	Chloroflexi; Anaerolineales	0	0	0	0	0	0	0	0	0	0	0	1	0	0	0
E44_bin83	Aminicenantes	0	0	0	0	0	0	0	0	0	0	1	0	0	0	0
E44_bin85	Asgard; Lokiarchaeota	0	0	0	0	0	0	0	0	0	0	0	0	0	0	0
E44_bin86	Euryarchaeota; Hadesarchaea	0	0	0	0	0	0	0	0	0	0	0	0	0	0	0
E44_bin88	Chloroflexi; Dehalococcoidia	0	0	0	0	0	0	0	0	0	0	0	1	0	0	0
E44_bin89	Chloroflexi; Dehalococcoidia	0	0	1	0	0	0	0	0	0	0	0	0	0	0	0
E44_bin91	Deltaproteobacteria; Desulfobacteraceae	0	0	0	0	0	2	0	0	0	0	0	0	0	0	0
E44_bin92	Aerophobetes	0	0	0	0	0	0	0	0	0	0	1	0	0	0	0

## Sheet: sulfur metabolism
Bin id	Taxonomy	Thiosulfate disproportionation	Sulfate reduction /oxidation		Anaerobic sulfite reduction		Dissimilatory sulfate reduction	Sulfate reduction /oxidation	Surfur oxidation		Thiosulfate oxidation			Sulfide oxidation
		phsA	sat	aprAB	asrAB	asrC	dsrD	dsrAB	dsrEFH	sor	soxB	soxY	soxC	fccAB	sqr
E26_bin1	Euryarchaeota; Hadesarchaea	0	1	1	0	0	0	0	x	0	0	0	0	0	0
E26_bin16	Chloroflexi; Dehalococcoidia	0	0	0	0	0	0	0	x	0	0	0	0	0	0
E26_bin20	Gammaproteobacteria	0	1	1	0	0	0	0	x	0	1	1	0	0	1
E26_bin21	Aminicenantes	0	1	0	0	0	0	0	x	0	0	0	0	0	0
E26_bin22	TACK; Bathyarchaeota	0	0	0	0	0	0	0	x	0	0	0	0	0	0
E26_bin3	Microgenomates (OP11); Woesebacteria	0	0	0	0	0	0	0	x	0	0	0	0	0	0
E26_bin4	TACK; Bathyarchaeota	0	1	0	0	0	0	0	x	0	0	0	0	0	0
E26_bin6	Aerophobetes	0	0	0	0	0	0	0	x	0	0	0	0	0	0
E26_bin7	Chloroflexi; Anaerolineales	0	1	0	0	0	0	0	x	0	0	0	0	0	0
E29_bin11	Aminicenantes	0	0	0	0	0	0	0	x	0	0	0	0	0	0
E29_bin14	Stahlbacteria	0	1	0	0	0	0	0	x	0	0	0	0	0	0
E29_bin15	Chloroflexi; Dehalococcoidia	0	0	0	0	0	0	0	x	0	0	0	0	0	0
E29_bin16	Chloroflexi; Anaerolineales	0	0	0	0	0	0	0	x	0	0	0	0	0	0
E29_bin17	Zixibacteria	0	0	0	0	0	0	0	x	0	0	0	0	0	0
E29_bin18	Deltaproteobacteria; Desulfobacteraceae	0	1	0	0	0	0	0	x	0	0	0	0	0	0
E29_bin2	Chloroflexi; Dehalococcoidia	0	0	0	0	0	0	0	x	0	0	0	0	0	0
E29_bin24	Chloroflexi; Anaerolineales	0	0	0	0	0	0	0	x	0	0	0	0	0	0
E29_bin25	Aerophobetes	0	0	0	0	0	0	0	x	0	0	0	0	0	0
E29_bin28	Aerophobetes	0	0	0	0	0	0	0	x	0	0	0	0	0	0
E29_bin29	Epsilonproteobacteria; Sulfurovum	1	1	0	0	0	0	0	x	0	1	1	1	0	1
E29_bin3	Chloroflexi; Dehalococcoidia	0	0	0	0	0	0	0	x	0	0	0	0	0	0
E29_bin30	Euryarchaeota; Thermoplasmata; Methanomassiliicoccales	0	0	0	0	0	0	0	x	0	0	0	0	0	0
E29_bin31	Patescibacteria; Nealsonbacteria	0	0	0	0	0	0	0	x	0	0	0	0	0	0
E29_bin35	Chloroflexi; Anaerolineales	0	0	0	0	0	0	0	x	0	0	0	0	0	0
E29_bin36	TA06	0	0	0	0	0	0	0	x	0	0	0	0	0	0
E29_bin39	TACK; Bathyarchaeota	0	1	0	0	0	0	0	x	0	0	0	0	0	0
E29_bin42	Chloroflexi; Dehalococcoidia	0	0	0	0	0	0	1	0	0	0	0	0	0	0
E29_bin43	Cloacimonetes	0	1	0	0	0	0	0	x	0	0	0	0	0	0
E29_bin44	Chloroflexi; Dehalococcoidia	0	0	0	0	0	0	0	x	0	0	0	0	0	0
E29_bin46	Asgard; Heimdallarchaeota	0	0	0	0	0	0	0	x	0	0	0	0	0	0
E29_bin47	Aminicenantes	0	1	0	0	0	0	0	x	0	0	0	0	0	0
E29_bin49	Zixibacteria	0	1	0	0	0	0	0	x	0	0	0	0	0	0
E29_bin5	Deltaproteobacteria; Desulfobacteraceae	1	1	0	0	0	1	1	0	0	0	0	0	0	0
E29_bin50	Stahlbacteria	0	0	0	0	0	0	0	x	0	0	0	0	0	0
E29_bin52	Aerophobetes	0	0	0	0	0	0	0	x	0	0	0	0	0	0
E29_bin53	TACK; Bathyarchaeota	0	0	0	0	0	0	0	x	0	0	0	0	0	0
E29_bin54	Chloroflexi; Dehalococcoidia	0	0	0	0	0	0	0	x	0	0	0	0	0	0
E29_bin60	TACK; Bathyarchaeota	0	0	0	0	0	0	0	x	0	0	0	0	0	0
E29_bin63	Asgard; Lokiarchaeota	0	1	0	0	0	0	0	x	0	0	0	0	0	0
E29_bin65	Deltaproteobacteria; Desulfobacteraceae	0	1	0	0	0	0	0	x	0	0	0	0	0	0
E29_bin7	Actinobacteria	0	0	0	0	0	0	0	x	0	0	0	0	0	0
E29_bin73	Chloroflexi; Dehalococcoidia	0	0	0	0	0	0	0	x	0	0	0	0	0	0
E29_bin74	Aminicenantes	0	1	0	0	0	0	0	x	0	0	0	0	0	0
E29_bin75	Chloroflexi; Dehalococcoidia	0	0	0	0	0	0	0	x	0	0	0	0	0	0
E29_bin77	Actinobacteria	0	0	0	0	0	0	0	x	0	0	0	0	0	0
E29_bin78	Aerophobetes	0	0	0	0	0	0	0	x	0	0	0	0	0	0
E44_bin10	Chloroflexi; Dehalococcoidia	0	0	0	0	0	0	0	x	0	0	0	0	0	0
E44_bin17	Dependentiae	0	0	0	0	0	0	0	x	0	0	0	0	0	0
E44_bin18	TA06	0	0	0	0	0	0	0	x	0	0	0	0	0	0
E44_bin20	Elusimicrobia	0	0	0	0	0	0	0	x	0	0	0	0	0	0
E44_bin24	Chloroflexi; Anaerolineales	0	0	0	0	0	0	0	x	0	0	0	0	0	0
E44_bin26	Chloroflexi; Dehalococcoidia	0	0	0	0	0	0	0	x	0	0	0	0	0	0
E44_bin27	Chloroflexi; Dehalococcoidia	0	0	0	0	0	0	0	x	0	0	0	0	0	0
E44_bin29	Chloroflexi; Dehalococcoidia	0	0	0	0	0	0	0	x	0	0	0	0	0	0
E44_bin3	Aerophobetes	0	0	0	0	0	0	0	x	0	0	0	0	0	0
E44_bin32	Chloroflexi; Anaerolineales	0	0	0	0	0	0	0	x	0	0	0	0	0	0
E44_bin34	Asgard; Heimdallarchaeota	0	1	0	0	0	0	0	x	0	0	0	0	0	0
E44_bin36	Stahlbacteria	0	0	0	0	0	0	0	x	0	0	0	0	0	0
E44_bin39	Planctomycetes	0	0	1	0	0	0	0	x	0	0	0	0	0	0
E44_bin4	TACK; Bathyarchaeota	0	0	0	0	0	0	0	x	0	0	0	0	0	0
E44_bin43	TACK; Bathyarchaeota	0	0	0	0	0	0	0	x	0	0	0	0	0	0
E44_bin46	Chloroflexi; Dehalococcoidia	0	0	0	0	0	0	0	x	0	0	0	0	0	0
E44_bin49	Aminicenantes	0	0	0	0	0	0	0	x	0	0	0	0	0	0
E44_bin5	Actinobacteria	0	0	0	0	0	0	0	x	0	0	0	0	0	0
E44_bin50	Cloacimonetes	0	1	0	0	0	0	0	x	0	0	0	0	0	0
E44_bin52	Dependentiae	0	0	0	0	0	0	0	x	0	0	0	0	0	0
E44_bin54	Euryarchaeota; Hadesarchaea	0	0	0	0	0	0	0	x	0	0	0	0	0	0
E44_bin56	Chloroflexi; Dehalococcoidia	1	1	1	0	0	0	0	x	0	0	0	0	0	0
E44_bin6	Asgard;Thorarchaeota	0	0	0	0	0	0	0	x	0	0	0	0	0	0
E44_bin65	Atribacteria	0	0	0	0	0	0	0	x	0	0	0	0	0	0
E44_bin7	Aerophobetes	0	0	0	0	0	0	0	x	0	0	0	0	0	0
E44_bin74	Patescibacteria; undefined	0	0	0	0	0	0	0	x	0	0	0	0	0	0
E44_bin77	Asgard; Thorarchaeota	0	0	0	0	0	0	0	x	0	0	0	0	0	0
E44_bin80	Cloacimonetes	0	1	0	0	0	0	0	x	0	0	0	0	0	0
E44_bin81	Chloroflexi; Anaerolineales	0	1	0	0	0	0	0	x	0	0	0	0	0	0
E44_bin83	Aminicenantes	0	1	0	0	0	0	0	x	0	0	0	0	0	0
E44_bin85	Asgard; Lokiarchaeota	0	0	0	0	0	0	0	x	0	0	0	0	0	0
E44_bin86	Euryarchaeota; Hadesarchaea	0	0	0	0	0	0	0	x	0	0	0	0	0	0
E44_bin88	Chloroflexi; Dehalococcoidia	0	0	0	0	0	0	0	x	0	0	0	0	0	0
E44_bin89	Chloroflexi; Dehalococcoidia	0	0	0	0	0	0	0	x	0	0	0	0	0	0
E44_bin91	Deltaproteobacteria; Desulfobacteraceae	0	1	0	0	0	0	0.5	0	0	0	0	0	0	0
E44_bin92	Aerophobetes	0	0	0	0	0	0	0	x	0	0	0	0	0	0

## Sheet: oxygen metabolism 
Bin ID	Taxonomy	cytochrome c oxidase, caa3-type		cytochrome c oxidase, cbb3-type			cytochrome (quinone) oxidase, bo type			cytochrome (quinone) oxidase, bd type		cytochrome (quinone) oxidase, aa3 type, QoxABCD
		CoxA	CoxB	ccoN	ccoO	ccoP	CyoA	CyoD	CyoE	CydA	CydB	QoxA	QoxB
E26_bin1	Euryarchaeota; Hadesarchaea	0	0	0	0	0	0	0	0	0	0	0	0
E26_bin16	Chloroflexi; Dehalococcoidia	0	0	0	0	0	0	0	0	0	0	0	0
E26_bin20	Gammaproteobacteria	0	1	0	1	1	0	0	1	0	0	0	0
E26_bin21	Aminicenantes	0	0	0	0	0	0	0	0	0	0	0	0
E26_bin22	TACK; Bathyarchaeota	0	0	0	0	0	0	0	0	0	0	0	0
E26_bin3	Microgenomates (OP11); Woesebacteria	0	0	0	0	0	0	0	0	0	0	0	0
E26_bin4	TACK; Bathyarchaeota	0	0	0	0	0	0	0	0	0	0	0	0
E26_bin6	Aerophobetes	0	0	0	0	0	0	0	0	0	0	0	0
E26_bin7	Chloroflexi; Anaerolineales	0	0	0	0	1	0	0	1	0	0	0	0
E29_bin11	Aminicenantes	0	0	0	0	0	0	0	0	0	0	0	0
E29_bin14	Stahlbacteria	0	0	0	0	0	0	0	0	0	0	0	0
E29_bin15	Chloroflexi; Dehalococcoidia	0	0	0	0	0	0	0	1	0	0	0	0
E29_bin16	Chloroflexi; Anaerolineales	0	0	0	0	0	0	0	0	0	0	0	0
E29_bin17	Zixibacteria	0	0	0	0	0	0	0	0	0	0	0	0
E29_bin18	Deltaproteobacteria; Desulfobacteraceae	0	0	0	0	0	0	0	0	0	0	0	0
E29_bin2	Chloroflexi; Dehalococcoidia	0	1	0	0	0	0	0	0	1	1	0	0
E29_bin24	Chloroflexi; Anaerolineales	0	0	0	0	0	0	0	1	0	0	0	0
E29_bin25	Aerophobetes	0	0	0	0	0	0	0	0	0	0	0	0
E29_bin28	Aerophobetes	0	0	0	0	0	0	0	0	0	0	0	0
E29_bin29	Epsilonproteobacteria; Sulfurovum	0	0	1	1	1	0	0	0	0	0	0	0
E29_bin3	Chloroflexi; Dehalococcoidia	0	0	0	0	0	0	0	0	0	0	0	0
E29_bin30	Euryarchaeota; Thermoplasmata; Methanomassiliicoccales	0	0	0	0	0	0	0	1	0	0	0	0
E29_bin31	Patescibacteria; Nealsonbacteria	0	0	0	0	0	0	0	0	0	0	0	0
E29_bin35	Chloroflexi; Anaerolineales	0	0	0	0	0	0	0	1	0	0	0	0
E29_bin36	TA06	0	0	0	0	0	0	0	0	0	0	0	0
E29_bin39	TACK; Bathyarchaeota	0	0	0	0	0	0	0	0	0	0	0	0
E29_bin42	Chloroflexi; Dehalococcoidia	0	0	0	0	0	0	0	0	0	0	0	0
E29_bin43	Cloacimonetes	0	0	0	0	0	0	0	0	0	0	0	0
E29_bin44	Chloroflexi; Dehalococcoidia	0	0	0	0	0	0	0	1	0	0	0	0
E29_bin46	Asgard; Heimdallarchaeota	0	0	0	0	0	0	0	0	0	0	0	0
E29_bin47	Aminicenantes	0	0	0	0	0	0	0	0	0	0	0	0
E29_bin49	Zixibacteria	0	0	0	0	0	0	0	0	0	0	0	0
E29_bin5	Deltaproteobacteria; Desulfobacteraceae	0	0	0	0	0	0	0	0	1	1	0	0
E29_bin50	Stahlbacteria	0	0	0	0	0	0	0	0	0	0	0	0
E29_bin52	Aerophobetes	0	0	0	0	0	0	0	0	0	0	0	0
E29_bin53	TACK; Bathyarchaeota	0	0	0	0	0	0	0	0	0	0	0	0
E29_bin54	Chloroflexi; Dehalococcoidia	0	0	0	0	0	0	0	0	0	0	0	0
E29_bin60	TACK; Bathyarchaeota	0	0	0	0	0	0	0	0	0	0	0	0
E29_bin63	Asgard; Lokiarchaeota	0	0	0	0	0	0	0	0	0	0	0	0
E29_bin65	Deltaproteobacteria; Desulfobacteraceae	0	0	0	0	0	0	0	0	0	0	0	0
E29_bin7	Actinobacteria	0	0	0	0	0	0	0	0	0	0	0	0
E29_bin73	Chloroflexi; Dehalococcoidia	0	0	0	0	0	0	0	0	0	0	0	0
E29_bin74	Aminicenantes	0	0	0	0	0	0	0	0	0	0	0	0
E29_bin75	Chloroflexi; Dehalococcoidia	0	0	0	0	0	0	0	0	0	0	0	0
E29_bin77	Actinobacteria	0	0	0	0	0	0	0	1	0	0	0	0
E29_bin78	Aerophobetes	0	0	0	0	0	0	0	0	0	0	0	0
E44_bin10	Chloroflexi; Dehalococcoidia	0	0	0	0	0	0	0	0	0	0	0	0
E44_bin17	Dependentiae	0	0	0	0	0	0	0	0	0	0	0	0
E44_bin18	TA06	0	0	0	0	0	0	0	1	0	0	0	0
E44_bin20	Elusimicrobia	0	0	0	0	0	0	0	0	0	0	0	0
E44_bin24	Chloroflexi; Anaerolineales	0	0	0	0	0	0	0	0	0	0	0	0
E44_bin26	Chloroflexi; Dehalococcoidia	0	0	0	0	0	0	0	1	0	0	0	0
E44_bin27	Chloroflexi; Dehalococcoidia	0	0	0	0	0	0	0	0	0	0	0	0
E44_bin29	Chloroflexi; Dehalococcoidia	0	0	0	0	0	0	0	0	0	0	0	0
E44_bin3	Aerophobetes	0	0	0	0	0	0	0	0	0	0	0	0
E44_bin32	Chloroflexi; Anaerolineales	0	0	0	0	1	0	0	1	1	1	0	0
E44_bin34	Asgard; Heimdallarchaeota	0	0	0	0	0	0	0	0	0	0	0	0
E44_bin36	Stahlbacteria	1	0	0	0	0	0	0	0	0	0	0	0
E44_bin39	Planctomycetes	1	0	0	0	0	0	0	0	0	0	0	0
E44_bin4	TACK; Bathyarchaeota	0	0	0	0	0	0	0	0	0	0	0	0
E44_bin43	TACK; Bathyarchaeota	0	0	0	0	0	0	0	0	0	0	0	0
E44_bin46	Chloroflexi; Dehalococcoidia	0	0	0	0	0	0	0	0	0	0	0	0
E44_bin49	Aminicenantes	0	0	0	0	0	0	0	0	0	0	0	0
E44_bin5	Actinobacteria	0	0	0	0	0	0	0	0	0	0	0	0
E44_bin50	Cloacimonetes	0	0	0	0	0	0	0	1	0	0	0	0
E44_bin52	Dependentiae	0	0	0	0	0	0	0	0	0	0	0	0
E44_bin54	Euryarchaeota; Hadesarchaea	0	0	0	0	0	0	0	0	0	0	0	0
E44_bin56	Chloroflexi; Dehalococcoidia	0	0	0	0	0	0	0	1	0	0	0	0
E44_bin6	Asgard;Thorarchaeota	0	0	0	0	0	0	0	0	0	0	0	0
E44_bin65	Atribacteria	0	0	0	0	0	0	0	0	0	0	0	0
E44_bin7	Aerophobetes	0	0	0	0	0	0	0	0	0	0	0	0
E44_bin74	Patescibacteria; undefined	0	0	0	0	0	0	0	0	0	0	0	0
E44_bin77	Asgard; Thorarchaeota	0	0	0	0	0	0	0	0	0	0	0	0
E44_bin80	Cloacimonetes	0	0	0	0	0	0	0	1	0	0	0	0
E44_bin81	Chloroflexi; Anaerolineales	0	0	0	0	0	0	0	0	0	0	0	0
E44_bin83	Aminicenantes	0	0	0	0	0	0	0	0	0	0	0	0
E44_bin85	Asgard; Lokiarchaeota	0	0	0	0	0	0	0	1	0	0	0	0
E44_bin86	Euryarchaeota; Hadesarchaea	0	0	0	0	0	0	0	0	0	0	0	0
E44_bin88	Chloroflexi; Dehalococcoidia	0	0	0	0	0	0	0	0	0	0	0	0
E44_bin89	Chloroflexi; Dehalococcoidia	0	0	0	0	0	0	0	0	0	0	0	0
E44_bin91	Deltaproteobacteria; Desulfobacteraceae	0	1	0	0	0	0	0	0	1	1	0	0
E44_bin92	Aerophobetes	0	0	0	0	0	0	0	0	0	0	0	0

## Sheet: nitrogen metabolism 
Bin Id	Taxonomy	Nitrite oxidation		Nitrate reduction				Nitrite reduction							Nitric oxide reduction				N2 fixation
		nxrA	nxrB	napA	napB	napG	napH	nrfA	nrfH	nrfD	NirB	NirD	nirK	nirS	norB	norC	nosD	nosZ	nifD	nifK	nifH
E26_bin1	Euryarchaeota; Hadesarchaea	0	0	0	0	0	0	0	0	0	0	0	0	0	0	0	0	0	0	0	0
E26_bin16	Chloroflexi; Dehalococcoidia	0	0	0	0	0	0	0	0	0	0	0	0	0	0	0	0	0	0	0	0
E26_bin20	Gammaproteobacteria	0	0	0	0	0	0	0	0	0	0	0	0	0	0	0	0	0	0	0	0
E26_bin21	Aminicenantes	0	0	0	0	0	0	0	0	0	1	0	0	0	0	0	0	0	0	0	0
E26_bin22	TACK; Bathyarchaeota	0	0	0	0	0	0	0	0	0	0	0	0	0	0	0	0	0	0	0	0
E26_bin3	Microgenomates (OP11); Woesebacteria	0	0	0	0	0	0	0	0	0	0	0	0	0	0	0	0	0	0	0	0
E26_bin4	TACK; Bathyarchaeota	0	0	0	0	0	0	0	0	0	0	0	0	0	0	0	0	0	0	0	0
E26_bin6	Aerophobetes	0	0	0	0	0	0	0	0	0	0	0	0	0	0	0	0	0	0	0	0
E26_bin7	Chloroflexi; Anaerolineales	0	0	0	0	0	0	0	0	0	0	0	0	0	1	0	0	0	0	0	0
E29_bin11	Aminicenantes	0	0	0	0	0	0	0	0	0	1	0	0	0	0	0	0	0	0	0	0
E29_bin14	Stahlbacteria	0	0	0	0	0	0	0	0	0	0	0	0	0	0	0	0	0	0	0	0
E29_bin15	Chloroflexi; Dehalococcoidia	0	0	0	0	0	0	0	0	0	0	0	0	0	0	0	0	0	0	0	0
E29_bin16	Chloroflexi; Anaerolineales	0	0	0	0	0	0	0	0	0	0	0	0	0	0	0	0	0	0	0	0
E29_bin17	Zixibacteria	0	0	0	0	0	0	0	0	0	0	0	0	0	0	0	0	0	0	0	0
E29_bin18	Deltaproteobacteria; Desulfobacteraceae	0	0	0	0	0	0	0	0	0	0	0	0	0	0	0	0	0	0	0	0
E29_bin2	Chloroflexi; Dehalococcoidia	0	0	0	0	0	0	0	0	0	0	0	0	0	0	0	0	0	0	0	0
E29_bin24	Chloroflexi; Anaerolineales	0	0	0	0	0	0	0	0	0	0	0	0	0	0	0	0	0	0	0	0
E29_bin25	Aerophobetes	0	0	0	0	0	0	0	0	0	0	0	0	0	0	0	0	0	0	0	0
E29_bin28	Aerophobetes	0	0	0	0	0	0	0	0	0	0	0	0	0	0	0	0	0	0	0	0
E29_bin29	Epsilonproteobacteria; Sulfurovum	0	0	1	0	1	1	0	0	0	0	0	0	0	0	0	0	1	0	0	0
E29_bin3	Chloroflexi; Dehalococcoidia	0	0	0	0	0	0	0	0	0	0	0	0	0	0	0	0	0	0	0	0
E29_bin30	Euryarchaeota; Thermoplasmata; Methanomassiliicoccales	0	0	0	0	0	0	0	0	0	0	0	0	0	0	0	0	0	0	0	0
E29_bin31	Patescibacteria; Nealsonbacteria	0	0	0	0	0	0	0	0	0	0	0	0	0	0	0	0	0	0	0	0
E29_bin35	Chloroflexi; Anaerolineales	0	0	0	0	0	0	0	0	0	1	0	0	0	0	0	0	0	0	0	0
E29_bin36	TA06	0	0	0	0	0	0	0	0	0	0	0	0	0	0	0	0	0	0	0	0
E29_bin39	TACK; Bathyarchaeota	0	0	0	0	0	0	0	0	0	0	0	0	0	0	0	0	0	0	0	0
E29_bin42	Chloroflexi; Dehalococcoidia	0	0	0	0	0	0	0	0	0	0	0	0	0	0	0	0	0	0	0	0
E29_bin43	Cloacimonetes	0	0	0	0	0	0	0	0	0	0	0	0	0	0	0	0	0	1	0	1
E29_bin44	Chloroflexi; Dehalococcoidia	0	0	0	0	0	0	0	0	0	0	0	0	0	0	0	0	0	0	0	0
E29_bin46	Asgard; Heimdallarchaeota	0	0	0	0	0	0	0	0	0	0	0	0	0	0	0	0	0	0	0	0
E29_bin47	Aminicenantes	0	0	0	0	0	0	0	0	0	1	0	0	0	0	0	0	0	0	0	0
E29_bin49	Zixibacteria	0	0	0	0	0	0	0	0	0	0	0	0	0	0	0	0	0	0	0	0
E29_bin5	Deltaproteobacteria; Desulfobacteraceae	0	0	0	0	0	0	0	0	0	0	0	0	0	0	0	0	0	0	0	0
E29_bin50	Stahlbacteria	0	0	0	0	0	0	0	0	0	0	0	0	0	0	0	0	0	0	0	0
E29_bin52	Aerophobetes	0	0	0	0	0	0	0	0	0	0	0	0	0	0	0	0	0	0	0	0
E29_bin53	TACK; Bathyarchaeota	0	0	0	0	0	0	0	0	0	0	0	0	0	0	0	0	0	0	0	0
E29_bin54	Chloroflexi; Dehalococcoidia	0	0	0	0	0	0	0	0	0	0	0	0	0	0	0	0	0	0	0	0
E29_bin60	TACK; Bathyarchaeota	0	0	0	0	0	0	0	0	0	0	0	0	0	0	0	0	0	0	0	0
E29_bin63	Asgard; Lokiarchaeota	0	0	0	0	0	0	0	0	0	1	0	0	0	0	0	0	0	0	0	0
E29_bin65	Deltaproteobacteria; Desulfobacteraceae	0	0	0	0	0	0	0	0	0	0	0	0	0	0	0	0	0	0	0	0
E29_bin7	Actinobacteria	0	0	0	0	0	0	0	0	0	0	0	0	0	0	0	0	0	0	0	0
E29_bin73	Chloroflexi; Dehalococcoidia	0	0	0	0	0	0	0	0	0	0	0	0	0	0	0	0	0	0	0	0
E29_bin74	Aminicenantes	0	0	0	0	0	0	0	0	0	1	0	0	0	0	0	0	0	0	0	0
E29_bin75	Chloroflexi; Dehalococcoidia	0	0	0	0	0	0	0	0	0	0	0	0	0	0	0	0	0	0	0	0
E29_bin77	Actinobacteria	0	0	0	0	0	0	0	0	0	0	0	0	0	0	0	0	0	0	0	0
E29_bin78	Aerophobetes	0	0	0	0	0	0	0	0	0	0	0	0	0	0	0	0	0	0	0	0
E44_bin10	Chloroflexi; Dehalococcoidia	0	0	0	0	0	0	0	0	0	0	0	0	0	0	0	0	0	0	0	0
E44_bin17	Dependentiae	0	0	0	0	0	0	0	0	0	0	0	0	0	0	0	0	0	0	0	0
E44_bin18	TA06	0	0	0	0	0	0	0	0	0	0	0	0	0	0	0	0	0	0	0	0
E44_bin20	Elusimicrobia	0	0	0	0	0	0	0	0	0	0	0	0	0	0	0	0	0	0	0	0
E44_bin24	Chloroflexi; Anaerolineales	0	0	0	0	0	0	0	0	0	0	0	0	0	0	0	0	0	0	0	0
E44_bin26	Chloroflexi; Dehalococcoidia	0	0	0	0	0	0	0	0	0	0	0	0	0	0	0	0	0	0	0	0
E44_bin27	Chloroflexi; Dehalococcoidia	0	0	0	0	0	0	0	0	0	1	0	0	0	0	0	0	0	0	0	0
E44_bin29	Chloroflexi; Dehalococcoidia	0	0	0	0	0	0	0	0	0	0	0	0	0	0	0	0	0	0	0	0
E44_bin3	Aerophobetes	0	0	0	0	0	0	0	0	0	0	0	0	0	0	0	0	0	0	0	0
E44_bin32	Chloroflexi; Anaerolineales	0	0	0	0	0	0	0	0	0	0	0	0	0	0	0	0	0	0	0	0
E44_bin34	Asgard; Heimdallarchaeota	0	0	0	0	0	0	0	0	0	0	0	0	0	0	0	0	0	0	0	0
E44_bin36	Stahlbacteria	0	0	0	0	0	0	0	0	0	0	0	0	0	0	0	0	0	0	0	0
E44_bin39	Planctomycetes	0	0	1	0	0	0	0	0	0	0	0	0	0	0	0	0	0	0	0	0
E44_bin4	TACK; Bathyarchaeota	0	0	0	0	0	0	0	0	0	1	0	0	0	0	0	0	0	0	0	0
E44_bin43	TACK; Bathyarchaeota	0	0	0	0	0	0	0	0	0	0	0	0	0	0	0	0	0	0	0	0
E44_bin46	Chloroflexi; Dehalococcoidia	0	0	0	0	0	0	0	0	0	1	0	0	0	0	0	0	0	0	0	0
E44_bin49	Aminicenantes	0	0	0	0	0	0	0	0	0	0	0	0	0	0	0	0	0	0	0	0
E44_bin5	Actinobacteria	0	0	0	0	0	0	0	0	0	0	0	0	0	0	0	0	0	0	0	0
E44_bin50	Cloacimonetes	0	0	0	0	0	0	0	0	0	0	0	0	0	0	0	0	0	0	0	0
E44_bin52	Dependentiae	0	0	0	0	0	0	0	0	0	0	0	0	0	0	0	0	0	0	0	0
E44_bin54	Euryarchaeota; Hadesarchaea	0	0	0	0	0	0	0	0	0	0	0	0	0	0	0	0	0	0	0	0
E44_bin56	Chloroflexi; Dehalococcoidia	0	0	0	0	0	0	0	0	0	0	0	0	0	0	0	0	0	0	0	0
E44_bin6	Asgard;Thorarchaeota	0	0	0	0	0	0	0	0	0	0	0	0	0	0	0	0	0	0	0	0
E44_bin65	Atribacteria	0	0	0	0	0	0	0	0	0	0	0	0	0	0	0	0	0	0	0	0
E44_bin7	Aerophobetes	0	0	0	0	0	0	0	0	0	1	0	0	0	0	0	0	0	0	0	0
E44_bin74	Patescibacteria; undefined	0	0	0	0	0	0	0	0	0	0	0	0	0	0	0	0	0	0	0	0
E44_bin77	Asgard; Thorarchaeota	0	0	0	0	0	0	0	0	0	0	0	0	0	0	0	0	0	0	0	0
E44_bin80	Cloacimonetes	0	0	0	0	0	0	0	0	0	0	0	0	0	0	0	0	0	0	0	0
E44_bin81	Chloroflexi; Anaerolineales	0	0	0	0	0	0	0	0	0	0	0	0	0	0	0	0	0	0	0	0
E44_bin83	Aminicenantes	0	0	0	0	0	0	0	0	0	1	0	0	0	0	0	0	0	0	0	0
E44_bin85	Asgard; Lokiarchaeota	0	0	0	0	0	0	0	0	0	1	0	0	0	0	0	0	0	0	0	0
E44_bin86	Euryarchaeota; Hadesarchaea	0	0	0	0	0	0	0	0	0	0	0	0	0	0	0	0	0	0	0	0
E44_bin88	Chloroflexi; Dehalococcoidia	0	0	0	0	0	0	0	0	0	0	0	0	0	0	0	0	0	0	0	0
E44_bin89	Chloroflexi; Dehalococcoidia	0	0	0	0	0	0	0	0	0	0	0	0	0	0	0	0	0	0	0	0
E44_bin91	Deltaproteobacteria; Desulfobacteraceae	0	0	1	0	1	1	0	0	0	0	0	0	0	0	0	0	0	0	0	0
E44_bin92	Aerophobetes	0	0	0	0	0	0	0	0	0	0	0	0	0	0	0	0	0	0	0	0

## Sheet: Reductive dehalogenation
Bin Id	Taxonomy	Reductive dehalogenase
E26_bin1	Euryarchaeota; Hadesarchaea	0
E26_bin16	Chloroflexi; Dehalococcoidia	1
E26_bin20	Gammaproteobacteria	0
E26_bin21	Aminicenantes	0
E26_bin22	TACK; Bathyarchaeota	1
E26_bin3	Microgenomates (OP11); Woesebacteria	0
E26_bin4	TACK; Bathyarchaeota	1
E26_bin6	Aerophobetes	0
E26_bin7	Chloroflexi; Anaerolineales	1
E29_bin11	Aminicenantes	1
E29_bin14	Stahlbacteria	0
E29_bin15	Chloroflexi; Dehalococcoidia	0
E29_bin16	Chloroflexi; Anaerolineales	1
E29_bin17	Zixibacteria	0
E29_bin18	Deltaproteobacteria; Desulfobacteraceae	0
E29_bin2	Chloroflexi; Dehalococcoidia	0
E29_bin24	Chloroflexi; Anaerolineales	0
E29_bin25	Aerophobetes	0
E29_bin28	Aerophobetes	0
E29_bin29	Epsilonproteobacteria; Sulfurovum	0
E29_bin3	Chloroflexi; Dehalococcoidia	0
E29_bin30	Euryarchaeota; Thermoplasmata; Methanomassiliicoccales	1
E29_bin31	Patescibacteria; Nealsonbacteria	0
E29_bin35	Chloroflexi; Anaerolineales	0
E29_bin36	TA06	0
E29_bin39	TACK; Bathyarchaeota	1
E29_bin42	Chloroflexi; Dehalococcoidia	0
E29_bin43	Cloacimonetes	0
E29_bin44	Chloroflexi; Dehalococcoidia	0
E29_bin46	Asgard; Heimdallarchaeota	0
E29_bin47	Aminicenantes	1
E29_bin49	Zixibacteria	0
E29_bin5	Deltaproteobacteria; Desulfobacteraceae	1
E29_bin50	Stahlbacteria	0
E29_bin52	Aerophobetes	0
E29_bin53	TACK; Bathyarchaeota	1
E29_bin54	Chloroflexi; Dehalococcoidia	0
E29_bin60	TACK; Bathyarchaeota	1
E29_bin63	Asgard; Lokiarchaeota	1
E29_bin65	Deltaproteobacteria; Desulfobacteraceae	0
E29_bin7	Actinobacteria	0
E29_bin73	Chloroflexi; Dehalococcoidia	0
E29_bin74	Aminicenantes	1
E29_bin75	Chloroflexi; Dehalococcoidia	0
E29_bin77	Actinobacteria	0
E29_bin78	Aerophobetes	0
E44_bin10	Chloroflexi; Dehalococcoidia	0
E44_bin17	Dependentiae	0
E44_bin18	TA06	1
E44_bin20	Elusimicrobia	0
E44_bin24	Chloroflexi; Anaerolineales	0
E44_bin26	Chloroflexi; Dehalococcoidia	0
E44_bin27	Chloroflexi; Dehalococcoidia	0
E44_bin29	Chloroflexi; Dehalococcoidia	0
E44_bin3	Aerophobetes	0
E44_bin32	Chloroflexi; Anaerolineales	0
E44_bin34	Asgard; Heimdallarchaeota	0
E44_bin36	Stahlbacteria	0
E44_bin39	Planctomycetes	1
E44_bin4	TACK; Bathyarchaeota	0
E44_bin43	TACK; Bathyarchaeota	1
E44_bin46	Chloroflexi; Dehalococcoidia	0
E44_bin49	Aminicenantes	1
E44_bin5	Actinobacteria	0
E44_bin50	Cloacimonetes	0
E44_bin52	Dependentiae	0
E44_bin54	Euryarchaeota; Hadesarchaea	0
E44_bin56	Chloroflexi; Dehalococcoidia	0
E44_bin6	Asgard;Thorarchaeota	0
E44_bin65	Atribacteria	0
E44_bin7	Aerophobetes	0
E44_bin74	Patescibacteria; undefined	0
E44_bin77	Asgard; Thorarchaeota	1
E44_bin80	Cloacimonetes	0
E44_bin81	Chloroflexi; Anaerolineales	0
E44_bin83	Aminicenantes	1
E44_bin85	Asgard; Lokiarchaeota	1
E44_bin86	Euryarchaeota; Hadesarchaea	0
E44_bin88	Chloroflexi; Dehalococcoidia	0
E44_bin89	Chloroflexi; Dehalococcoidia	0
E44_bin91	Deltaproteobacteria; Desulfobacteraceae	0
E44_bin92	Aerophobetes	0

## Sheet: CO2 fixation 
Bin Id	Taxonomy	Reductive Citric Acid	3-Hydroxypropionate Bicycle	3-Hydroxypropionate /4-Hydroxybutyrate	Dicarboxylate /4-Hydroxybutyrate	Calvin Cycle
E44_bin26	Chloroflexi; Dehalococcoidia	4	5	4	7	0
E26_bin7	Chloroflexi; Anaerolineales	4	5	7	9	0
E29_bin30	Euryarchaeota; Thermoplasmata; Methanomassiliicoccales	4	4	4	7	1
E29_bin77	Actinobacteria	3	3	1	4	0
E44_bin5	Actinobacteria	2	2	1	3	0
E44_bin88	Chloroflexi; Dehalococcoidia	1	0	1	5	0
E44_bin89	Chloroflexi; Dehalococcoidia	4	4	4	6	0
E44_bin91	Deltaproteobacteria; Desulfobacteraceae	8	4	5	9	0
E44_bin92	Aerophobetes	8	4	5	9	0
E26_bin16	Chloroflexi; Dehalococcoidia	4	4	6	9	0
E29_bin16	Chloroflexi; Anaerolineales	5	2	3	6	0
E29_bin28	Aerophobetes	1	2	2	3	1
E29_bin44	Chloroflexi; Dehalococcoidia	5	5	5	8	0
E29_bin50	Stahlbacteria	5	4	4	8	0
E29_bin52	Aerophobetes	5	4	4	8	0
E29_bin53	TACK; Bathyarchaeota	5	4	4	8	0
E29_bin54	Chloroflexi; Dehalococcoidia	5	4	4	8	0
E29_bin7	Actinobacteria	2	2	1	5	1
E29_bin73	Chloroflexi; Dehalococcoidia	4	4	6	8	0
E29_bin74	Aminicenantes	9	4	3	7	0
E29_bin75	Chloroflexi; Dehalococcoidia	4	4	4	5	0
E44_bin27	Chloroflexi; Dehalococcoidia	3	3	6	7	0
E44_bin29	Chloroflexi; Dehalococcoidia	2	2	1	4	0
E44_bin39	Planctomycetes	7	5	4	6	0
E44_bin46	Chloroflexi; Dehalococcoidia	3	1	1	5	0
E29_bin36	TA06	4	4	4	6	0
E29_bin42	Chloroflexi; Dehalococcoidia	3	3	4	5	0
E29_bin78	Aerophobetes	4	2	1	4	0
E44_bin65	Atribacteria	7	3	2	6	0
E44_bin77	Asgard; Thorarchaeota	6	3	5	9	0
E44_bin81	Chloroflexi; Anaerolineales	1	3	4	2	0
E26_bin4	TACK; Bathyarchaeota	5	4	3	7	1
E29_bin15	Chloroflexi; Dehalococcoidia	5	5	3	5	0
E29_bin2	Chloroflexi; Dehalococcoidia	6	4	3	4	0
E29_bin24	Chloroflexi; Anaerolineales	3	4	6	7	0
E29_bin39	TACK; Bathyarchaeota	4	2	1	5	0
E29_bin43	Cloacimonetes	5	6	4	6	0
E29_bin47	Aminicenantes	7	5	4	7	0
E29_bin65	Deltaproteobacteria; Desulfobacteraceae	2	2	2	3	0
E44_bin18	TA06	6	5	6	9	0
E44_bin3	Aerophobetes	3	3	1	3	0
E44_bin32	Chloroflexi; Anaerolineales	4	4	3	5	0
E44_bin56	Chloroflexi; Dehalococcoidia	4	5	5	7	0
E44_bin80	Cloacimonetes	3	4	4	5	0
E26_bin20	Gammaproteobacteria	2	1	1	0	1
E26_bin21	Aminicenantes	8	5	4	7	0
E29_bin14	Stahlbacteria	4	2	2	5	0
E29_bin3	Chloroflexi; Dehalococcoidia	3	3	4	7	0
E29_bin35	Chloroflexi; Anaerolineales	6	5	4	5	0
E29_bin49	Zixibacteria	6	5	3	5	0
E29_bin5	Deltaproteobacteria; Desulfobacteraceae	9	4	6	10	0
E29_bin63	Asgard; Lokiarchaeota	5	3	5	8	1
E44_bin10	Chloroflexi; Dehalococcoidia	3	5	7	8	0
E44_bin20	Elusimicrobia	2	2	2	4	0
E44_bin24	Chloroflexi; Anaerolineales	5	5	4	0	0
E44_bin49	Aminicenantes	7	4	3	7	0
E44_bin7	Aerophobetes	3	3	1	3	0
E44_bin85	Asgard; Lokiarchaeota	4	2	5	7	1
E26_bin3	Microgenomates (OP11); Woesebacteria	0	0	0	1	0
E29_bin11	Aminicenantes	7	4	3	7	0
E29_bin17	Zixibacteria	5	3	1	5	0
E29_bin18	Deltaproteobacteria; Desulfobacteraceae	2	2	2	3	0
E29_bin31	Patescibacteria; Nealsonbacteria	0	1	1	2	0
E29_bin46	Asgard; Heimdallarchaeota	5	3	3	7	1
E44_bin36	Stahlbacteria	5	3	1	5	0
E44_bin50	Cloacimonetes	3	5	4	6	0
E44_bin6	Asgard;Thorarchaeota	7	3	4	6	0
E26_bin22	TACK; Bathyarchaeota	8	5	4	7	1 (Form III)*
E26_bin6	Aerophobetes	1	1	1	0	0
E29_bin25	Aerophobetes	3	1	1	3	0
E29_bin29	Epsilonproteobacteria; Sulfurovum	7	4	1	6	0
E29_bin60	TACK; Bathyarchaeota	4	5	4	6	1
E44_bin34	Asgard; Heimdallarchaeota	6	3	3	4	0
E44_bin4	TACK; Bathyarchaeota	3	1	3	7	1
E44_bin43	TACK; Bathyarchaeota	8	5	4	7	1
E26_bin1	Euryarchaeota; Hadesarchaea	0	0	1	2	0
E44_bin17	Dependentiae	0	0	0	1	0
E44_bin52	Dependentiae	0	1	1	1	0
E44_bin54	Euryarchaeota; Hadesarchaea	1	0	1	1	1
E44_bin74	Patescibacteria; undefined	0	0	0	0	0
E44_bin83	Aminicenantes	5	5	3	5	0
E44_bin86	Euryarchaeota; Hadesarchaea	0	0	1	2	1
		7
		5

## Sheet: enzymes for pathways
Block	Reductive Acetyl CoA	3-Hydroxypropionate Bicycle	3-Hydroxypropionate /4-Hydroxybutyrate	Dicarboxylate/4-Hydroxybutyrate	Reductive Citric Acid	Calvin Cycle	Glycolysis	beta oxidation
1	1.2.7.4	6.4.1.2	6.4.1.2	1.2.1.76	1.1.1.42	4.1.1.39	2.7.1.1/2.7.1.63/ 2.7.1.2/2.7.1.47	Acyl CoA dehydrogenase
2	2.3.1.169	1.2.1.75	1.2.1.75	1.1.1-	4.2.1.3	2.7.1.19	5.3.1.9	Enoyl hydratase
3	1.5.1.20	1.1.1.298/1.1.1-	1.1.1.298/1.1.1.-	6.2.1.40/6.2.1-	4.2.1.3		2.7.1.11/ 2.7.1.46/2.7.1.90	3-hydroxyacyl CoA dehydrogenase
4	1.5.1.5	6.2.1.36/6.2.1-	6.2.1.36/6.2.1-	4.2.1.20	CCS		4.1.2.13	Acetyl CoA acetyltransferase/3-ketoacyl-CoA thiolase
5	3.5.4.9	4.2.1.116	4.2.1.116	4.2.1.17	CCL		1.2.1.12
6	6.3.4.3	1.3.1.84	1.3.1.84	1.1.1.35	1.1.1.37		2.7.2.3
7	1.17.1.10	4.1.3.24	6.4.1.3	2.3.1.9	4.2.1.2		5.4.2.11/5.4.2.12
8	2.1.1.258	4.2.1.148	5.1.99.1	6.2.1.5	1.3.5.1/1.3.5.4/ 1.3.4.1/1.3.1.6		4.2.1.11
9		5.4.1.3	5.4.99.2	1.3.5.1/1.3.5.4/ 1.3.4.1/1.3.1.6	6.2.1.5		2.7.1.40
10		4.2.1.153	1.2.1.76	4.2.1.2	1.2.7.3
11		4.1.3.25	1.1.1-	1.1.37	4.1.1.31
12		6.4.1.3	6.2.1.40/6.2.1-	4.1.1.31	2.3.3.8
13		5.1.99.1	4.2.1.20	2.7.9.1/2.7.9.2
14		5.4.99.2	4.2.1.17	1.2.7.1/1.2.7-
15		2.8.3.22	1.1.1.35
16		1.3.5.1/1.3.5.4/ 1.3.4.1/1.3.1.6	2.3.1.9
17		4.2.1.2
18		4.1.3.24
19		2.8.3.22

## Sheet: C1 compounds oxidation
Process/Gene type		Methanol oxidation		Methyl amine -> formaldehyde		Formaldehyde oxidation							Formate oxidation			CO oxidation
Gene	Taxonomy	pqq EC 1.1.2.7	NDMA-dependent methanol dehydrogenase EC 1.1.1.244	madA	madB	fdh thiol-independent type	S-formylglutathione hydrolase	S-(hydroxymethyl)glutathione dehydrogenase	S-(hydroxymethyl)mycothiol dehydrogenase	fae	Formylmethanofuran:tetrahyromethanopterin formyltransferase	methenyltetrahydromethanopterin cyclohydrolase	formate dehydrogenase, alpha subunit	formate dehydrogenase, beta subunit	formate dehydrogenase, gamma subunit	coxS	coxM	coxL
E26_bin1	Hadesarchaea	0	0	0	0	0	0	0	0	0	0	0	0	0	0	0	0
E26_bin16	Chloroflexi/Dehalococcoidia	0	0	0	0	0	0	0	0	0	0	0	2	0	0	0	0	0
E26_bin20	Gammaproteobacteria/Thiotrichales*	0	0	0	0	0	0	0	0	0	0	0	0	0	0	0	0	0
E26_bin21	Aminicenantes	0	0	0	0	0	0	0	0	0	0	0	0	0	0	1	1	0
E26_bin22	Bathyarchaeota	0	0	0	0	0	0	0	0	1	1	1	0	0	0	0	0	0
E26_bin3	Woesebacteria	0	0	0	0	0	0	0	0	0	0	0	0	0	0	0	0	0
E26_bin4	Bathyarchaeota	0	0	0	0	0	0	0	0	2	1	1	0	0	0	2	2	0
E26_bin6	Atribacteria	0	0	0	0	0	0	0	0	0	0	0	0	0	0	0	0	0
E26_bin7	Chloroflexi/Anaerolineales	0	0	0	0	0	0	0	0	0	1	1	1	0	0	6	4	0
E29_bin11	Aminicenantes	0	0	0	0	0	0	0	0	0	0	0	0	0	0	1	0	0
E29_bin14	Stahlbacteria	0	0	0	0	0	0	0	0	0	0	0	0	0	0	0	0	0
E29_bin15	Chloroflexi/Dehalococcoidia	0	0	0	0	0	0	0	0	0	0	0	2	0	0	0	0	0
E29_bin16	Chloroflexi/Anaerolineales	0	0	0	0	0	0	0	0	0	0	0	0	0	0	0	0	0
E29_bin17	Zixibacteria	0	0	0	0	0	0	0	0	0	0	0	0	0	0	0	0	0
E29_bin18	Deltaproteobacteria/Desulfobacteraceae	0	0	0	0	0	0	0	0	0	0	0	2	0	0	1	1	0
E29_bin2	Chloroflexi/Dehalococcoidia	0	0	0	0	0	0	0	0	0	0	0	0	0	0	0	0	0
E29_bin24	Chloroflexi/Anaerolineales	0	0	0	0	0	0	0	0	0	0	0	0	0	0	0	2	0
E29_bin25	Atribacteria	0	0	0	0	0	0	0	0	0	0	0	0	0	0	0	0	0
E29_bin28	Atribacteria	0	0	0	0	0	0	0	0	0	0	0	1	0	0	0	0	0
E29_bin29	Epsilonproteobacteria/Sulfurovum	0	0	0	0	0	0	0	0	0	0	0	0	0	0	0	0	0
E29_bin3	Chloroflexi/Dehalococcoidia	0	0	0	0	0	0	0	0	0	0	0	0	0	0	0	0	0
E29_bin30	Methanomassiliicoccales	0	0	0	0	0	0	0	0	0	0	0	1	0	0	0	0	0
E29_bin31	Patescibacteria/Nealsonbacteria	0	0	0	0	0	0	0	0	0	0	0	0	0	0	0	0	0
E29_bin35	Chloroflexi/Anaerolineales	0	0	0	0	0	0	0	0	0	0	0	0	0	0	1	4	0
E29_bin36	Firmicutes**	0	0	0	0	0	0	0	0	0	0	0	0	0	0			0
E29_bin39	Euryarchaeota**	0	0	0	0	0	0	0	0	2	0	0	0	0	0	2	2	0
E29_bin42	Chloroflexi/Dehalococcoidia	0	0	0	0	0	0	0	0	0	0	0	0	0	1	0	0	0
E29_bin43	Stahlbacteria	0	0	0	0	0	0	0	0	0	0	0	0	0	0	0	0	0
E29_bin44	Chloroflexi/Dehalococcoidia	0	0	0	0	0	0	0	0	0	0	0	2	0	0	0	0	0
E29_bin46	Asgard/undefined	0	0	0	0	0	0	0	0	0	0	0	0	0	0	0	0	0
E29_bin47	Aminicenantes	0	0	0	0	0	0	0	0	0	0	0	0	0	0	2	2	0
E29_bin49	Zixibacteria	0	0	0	0	0	0	0	0	0	0	0	0	0	0	0	0	0
E29_bin5	Deltaproteobacteria/Desulfobacteraceae	0	0	0	0	0	0	0	0	0	0	0	1	0	0	4	3	0
E29_bin50	Stahlbacteria	0	0	0	0	0	0	0	0	0	0	0	0	0	0	0	0	0
E29_bin52	Atribacteria	0	0	0	0	0	0	0	0	0	0	0	1	0	0	0	0	0
E29_bin53	Bathyarchaeota	0	0	0	0	0	0	0	0	2	0	1	0	0	0	0	0	0
E29_bin54	Chloroflexi/Dehalococcoidia	0	0	0	0	0	0	0	0	0	0	0	1	0	0	0	0	0
E29_bin60	Bathyarchaeota	0	0	0	0	0	0	0	0	2	1	1	0	0	0	0	0	0
E29_bin63	Asgard/Lokiarchaeota	0	0	0	0	0	0	0	0	1	1	1	0	0	0	0	0	0
E29_bin65	Deltaproteobacteria/Desulfobacteraceae*	0	0	0	0	0	0	0	0	0	0	0	1	0	0	0	0	0
E29_bin7	Actinobacteria	0	0	0	0	0	0	0	0	0	0	0	0	0	0	0	0	0
E29_bin73	Chloroflexi/Dehalococcoidia	0	0	0	0	0	0	0	0	0	0	0	0	0	0	0	0	0
E29_bin74	Aminicenantes	0	0	0	0	0	0	0	0	0	0	0	0	0	0	1	1	0
E29_bin75	Chloroflexi/Dehalococcoidia	0	0	0	0	0	0	0	0	0	0	0	0	0	1	0	0	0
E29_bin77	Actinobacteria	0	0	0	0	0	0	0	0	0	0	0	1	0	0	0	0	0
E29_bin78	Atribacteria	0	0	0	0	0	0	0	0	0	0	0	1	0	0	0	0	0
E44_bin10	Chloroflexi/Dehalococcoidia	0	0	0	0	0	0	0	0	0	0	0	1	0	0	0	0	0
E44_bin17	Alphaproteobacteria/Rickettsiales*	0	0	0	0	0	0	0	0	0	0	0	0	0	0	0	0	0
E44_bin18	Stahlbacteria	0	0	0	0	0	0	0	0	0	0	0	0	0	0	0	0	0
E44_bin20	Elusimicrobia	0	0	0	0	0	0	0	0	0	0	0	0	0	0	1	1	0
E44_bin24	Chloroflexi/Anaerolineales	0	0	0	0	0	0	0	0	0	0	0	1	0	0	0	1	0
E44_bin26	Chloroflexi/Dehalococcoidia	0	0	0	0	0	0	0	0	0	0	0	2	0	0	0	0	0
E44_bin27	Chloroflexi/Dehalococcoidia	0	0	0	0	0	0	0	0	0	0	0	3	0	1	0	0	0
E44_bin29	Chloroflexi/Dehalococcoidia	0	0	0	0	0	0	0	0	0	0	0	1	0	0	0	0	0
E44_bin3	Atribacteria	0	0	0	0	0	0	0	0	0	0	0	1	0	0	0	0	0
E44_bin32	Chloroflexi/Anaerolineales	0	0	0	0	0	0	0	0	0	0	0	0	0	0	0	4	0
E44_bin34	Asgard/undefined	0	0	0	0	0	0	0	0	1	1	2	0	0	0	0	0	0
E44_bin36	Stahlbacteria	0	0	0	0	0	0	0	0	0	0	0	0	0	0	0	0	0
E44_bin39	Planctomycetes	0	0	0	0	0	0	0	0	0	0	0	0	0	0	2	2	0
E44_bin4	Bathyarchaeota	0	0	0	0	0	0	0	0	1	1	1	0	0	0	0	0	0
E44_bin43	Bathyarchaeota	0	0	0	0	0	0	0	0	2	1	1	0	0	0	0	0	0
E44_bin46	Chloroflexi/Dehalococcoidia	0	0	0	0	0	0	0	0	0	0	0	0	0	0	0	0	0
E44_bin49	Aminicenantes	0	0	0	0	0	0	0	0	0	0	0	0	0	0	0	0	0
E44_bin5	Actinobacteria	0	0	0	0	0	0	0	0	0	0	0	1	0	0	0		0
E44_bin50	Stahlbacteria	0	0	0	0	0	0	0	0	0	0	0	0	0	0	0	0	0
E44_bin52	Dependentiae	0	0	0	0	0	0	0	0	0	0	0	0	0	0	0	0	0
E44_bin54	Hadesarchaea	0	0	0	0	0	0	0	0	0	0	0	0	0	0	0	1	0
E44_bin56	Chloroflexi/Dehalococcoidia	0	0	0	0	0	0	0	0	0	0	0	2	0	0	0	0	0
E44_bin6	Asgard/Thorarchaeota	0	0	0	0	0	0	0	0	0	0	1	0	0	0	0	0	0
E44_bin65	Atribacteria	0	0	0	0	0	0	0	0	0	0	0	1	0	0	3	4	0
E44_bin7	Atribacteria	0	0	0	0	0	0	0	0	0	0	0	0	0	0	0	0	0
E44_bin74	Patescibacteria/undefined	0	0	0	0	0	0	0	0	0	0	0	0	0	0	0	0	0
E44_bin77	Asgard/Thorarchaeota	0	0	0	0	0	0	0	0	0	1	1	0	0	0	0	0	0
E44_bin80	Stahlbacteria	0	0	0	0	0	0	0	0	0	0	0	0	0	0	0	0	0
E44_bin81	Firmicutes**	0	0	0	0	0	0	0	0	0	0	0	0	0	0	0	1	0
E44_bin83	Aminicenantes	0	0	0	0	0	0	0	0	0	0	0	0	0	0	1	1	0
E44_bin85	Asgard/Lokiarchaeota	0	0	0	0	0	0	0	0	2	1	1	1	0	0	0	0	0
E44_bin86	Hadesarchaea	0	0	0	0	0	0	0	0	0	0	0	0	0	0	0	0	0
E44_bin88	Chloroflexi/Dehalococcoidia	0	0	0	0	0	0	0	0	0	0	0	1	0	0	1	1	0
E44_bin89	Chloroflexi/Dehalococcoidia	0	0	0	0	0	0	0	0	0	0	0	0	0	0	0	0	0
E44_bin91	Deltaproteobacteria/Desulfobacteraceae*	0	0	0	0	0	0	0	0	0	0	0	1	0	0	0	0	0
E44_bin92	Atribacteria	0	0	0	0	0	0	0	0	0	0	0	0	0	0	0	0	0

[truncated: 4 more sheets: aerobic degradation, Glycolysis_fermentation, Carbohydrate degradation, Protein degradation]
